# Supplementary material for: Employability skills for MICE management in the context of ICTs
Source: PLoS One. 2022 Jul 13;17(7):e0271430. doi: 10.1371/journal.pone.0271430 (PMC9278732; doi:10.1371/journal.pone.0271430)
Supplement: S1 Data — (XLS) [file pone.0271430.s001.xls]

## Sheet: 数据英文版
No	Interpersonal communication skills	Market promotion skills	Organizing and coordinating skills	Proficiency in English	Professional learning skills	Planning skills	Innovation skills	Computer operating skills	Project implementation skills	Operation management skills	Customer service skills	Crisis management skills	Art and Design skills	Online marketing skills	Internet thinking skills	Data analysis and management skills	Gender	Age	Do you have a degree in MICE (4-year)	Years of working experience in MICE
1	3	5	4	3	5	5	3	3	4	4	4	5	3	3	4	4	2	2	1	1
2	5	5	5	4	4	5	4	4	5	5	5	4	4	4	5	5	1	2	1	2
3	5	5	4	5	3	3	4	3	4	4	3	3	3	3	4	3	2	2	1	1
5	5	4	5	3	4	4	5	4	5	5	4	4	3	4	4	5	1	2	2	1
6	4	5	4	3	4	4	4	3	4	4	3	3	3	4	3	3	1	2	1	1
7	5	5	5	5	5	5	5	5	5	5	5	5	4	5	5	5	2	2	1	1
8	5	5	5	5	5	5	5	5	5	5	5	5	4	4	5	5	2	2	1	1
9	4	4	5	5	4	4	5	4	4	4	4	5	4	4	5	5	2	2	1	1
10	5	5	5	4	4	5	5	4	5	4	5	5	4	5	5	5	2	2	2	1
13	5	4	4	4	4	5	5	4	3	3	3	3	3	3	4	3	1	2	1	2
14	5	4	5	5	5	4	5	5	5	5	5	5	5	4	5	5	2	2	1	1
15	5	5	5	5	5	5	5	5	5	5	4	4	4	5	5	5	2	2	1	1
16	5	3	3	4	5	5	3	2	4	4	5	5	2	3	5	5	2	2	2	2
17	4	4	5	4	4	4	4	4	4	5	5	5	4	4	4	4	1	2	1	1
19	5	5	5	5	3	5	3	4	3	3	4	4	3	4	5	3	2	2	1	2
20	5	5	5	3	2	4	5	3	4	2	2	1	1	1	2	3	2	2	1	1
22	5	5	5	3	4	3	4	3	5	4	3	4	4	4	4	4	1	2	1	1
23	5	5	5	5	5	5	5	4	5	4	4	5	5	5	5	5	2	2	2	1
24	5	5	5	4	5	5	5	4	5	5	4	5	4	5	4	4	2	2	1	1
25	4	4	4	4	4	4	4	4	4	4	4	4	3	4	4	4	2	2	1	1
26	5	5	5	4	4	5	5	4	4	4	4	4	3	3	3	4	2	2	2	1
27	5	4	4	3	3	4	4	4	5	3	3	4	3	3	4	5	1	2	2	1
28	5	5	4	5	5	3	5	3	5	4	4	4	4	4	4	4	2	2	1	1
30	5	5	5	3	3	5	5	3	5	4	4	4	4	5	4	4	2	2	2	1
31	5	5	5	5	5	3	5	5	5	5	5	5	4	5	5	5	2	2	1	1
32	5	5	5	4	3	4	4	2	3	4	4	5	4	5	4	4	2	2	2	1
33	4	5	5	4	4	5	3	3	5	4	5	5	2	3	2	4	2	2	1	1
34	5	5	5	1	2	3	5	3	5	5	4	4	3	3	3	3	1	2	1	1
35	5	4	4	3	4	4	5	4	4	5	4	4	5	4	5	4	2	2	1	1
36	4	5	3	4	5	5	5	3	5	2	3	5	4	5	5	5	2	2	1	2
37	4	4	4	4	4	4	4	4	4	4	4	4	2	4	4	4	2	2	1	1
38	4	3	3	4	3	4	3	4	3	4	3	4	3	4	3	4	1	2	1	1
39	5	5	4	4	3	5	5	4	5	5	4	5	4	5	4	4	2	2	1	1
40	5	5	3	3	4	4	5	3	4	5	4	4	2	4	5	5	2	2	1	2
41	4	3	3	5	2	2	3	3	4	4	4	2	2	3	4	4	2	2	1	1
42	5	4	4	3	3	4	4	3	3	3	4	4	2	2	2	3	2	2	2	1
44	5	4	4	3	3	4	5	4	3	3	3	3	3	3	3	4	1	2	2	1
45	5	5	5	4	4	4	3	4	4	3	3	4	4	4	4	4	2	2	1	1
47	5	5	5	3	2	4	3	3	4	4	3	4	2	3	5	5	2	2	2	1
48	5	5	4	1	1	3	5	4	4	4	3	3	2	2	1	4	1	3	2	1
49	4	3	4	5	5	5	5	3	4	3	5	5	4	5	5	5	2	2	1	1
51	4	4	4	4	4	4	4	4	4	4	4	3	3	3	3	3	1	2	2	1
52	5	5	3	5	2	5	5	2	3	3	4	4	4	4	5	5	2	4	2	4
53	5	5	2	5	5	5	5	4	5	5	3	3	3	4	5	5	2	2	1	1
54	5	5	5	5	4	5	3	4	4	5	3	5	3	3	3	4	1	2	1	1
55	5	5	5	5	5	5	5	4	5	5	5	5	5	5	5	5	2	2	1	1
56	3	3	3	5	4	4	4	3	5	4	4	5	3	2	3	2	2	2	1	1
57	5	4	4	3	5	4	4	3	4	4	4	4	3	4	4	4	2	2	1	1
58	5	4	4	4	4	3	4	3	4	4	4	5	3	4	4	4	2	2	1	1
59	4	5	5	4	3	3	4	3	5	4	4	5	4	4	4	4	2	2	1	1
60	3	4	4	5	4	5	5	3	4	5	4	4	3	4	3	4	2	2	1	1
61	4	4	4	5	4	5	5	5	4	4	4	5	4	4	5	5	2	2	1	1
62	4	4	5	4	4	5	4	5	4	4	4	5	4	4	4	4	1	2	1	1
63	5	5	5	3	5	5	4	3	5	5	3	4	3	3	3	3	2	2	1	1
64	5	5	5	4	5	5	5	4	5	5	4	5	4	5	5	5	2	2	1	1
65	5	5	5	4	5	5	5	4	5	5	5	5	4	5	5	5	2	2	1	1
66	5	5	5	4	4	4	5	4	4	4	4	4	4	3	4	3	2	2	1	1
67	5	4	5	5	4	4	4	4	5	4	4	4	3	3	5	5	2	2	2	1
68	5	5	5	4	5	5	4	4	5	5	4	4	4	5	5	5	2	2	1	1
69	5	5	4	4	4	5	3	3	4	4	3	3	3	3	4	3	2	2	1	1
70	5	5	4	3	3	3	4	3	4	4	2	2	2	3	3	2	2	2	1	1
71	4	3	4	5	3	3	4	3	5	4	3	5	3	4	5	4	2	2	1	1
72	4	3	4	5	5	5	5	4	4	4	4	5	4	4	4	4	2	2	1	1
73	5	5	5	4	5	5	5	4	5	4	5	4	4	5	5	4	1	2	1	1
74	5	4	4	5	5	5	5	3	5	4	5	4	4	4	5	4	1	2	1	1
75	4	4	5	4	5	5	5	3	4	3	5	5	4	4	3	3	2	2	1	1
76	4	2	5	2	4	5	5	3	5	5	3	4	2	2	2	2	2	2	1	1
77	5	5	5	5	5	5	5	4	3	5	4	4	4	5	5	3	2	2	1	1
78	3	4	4	5	5	5	5	3	4	4	5	4	5	3	3	3	2	2	1	1
79	4	5	4	5	3	4	5	3	4	4	4	4	4	4	4	4	2	2	1	1
80	5	4	5	4	4	5	5	3	4	4	3	5	3	4	4	4	2	2	1	1
81	5	5	5	4	4	5	5	3	4	4	4	5	3	3	3	4	2	2	1	1
82	4	3	3	4	3	3	4	3	4	4	3	3	3	3	3	4	2	2	1	1
83	5	4	4	5	5	4	4	5	5	4	4	4	3	2	4	4	2	2	1	1
84	3	3	3	3	2	2	3	3	2	3	3	3	4	4	2	3	2	2	1	1
85	4	5	5	4	4	5	5	4	4	4	4	5	3	3	3	4	2	2	1	1
86	5	3	4	5	5	4	5	5	3	3	5	3	3	5	5	5	2	2	1	1
87	5	4	5	5	4	4	5	5	5	4	5	5	3	3	5	4	2	2	1	1
88	4	4	4	5	3	4	3	3	4	4	4	3	3	3	4	4	2	2	1	1
89	5	5	5	4	4	4	5	3	4	3	4	4	3	4	4	4	2	2	1	1
90	4	5	5	5	5	4	4	4	5	4	4	4	3	4	4	4	2	2	1	1
91	4	3	4	5	4	4	4	4	4	4	3	4	3	4	4	4	2	2	1	1
92	4	4	5	5	4	3	3	4	4	4	3	4	3	3	3	3	2	2	1	1
93	4	3	3	4	4	4	4	3	4	3	4	2	2	2	2	3	2	2	1	1
94	5	4	4	3	4	5	5	3	4	4	3	4	3	4	3	3	2	2	1	1
95	5	5	5	4	4	5	5	4	4	3	3	5	3	2	4	2	2	2	1	1
96	5	4	4	4	5	5	4	4	5	4	4	4	4	4	4	4	1	2	1	1
97	5	5	4	4	4	4	4	4	3	3	5	5	3	5	3	4	2	2	1	1
98	5	4	3	4	3	4	4	4	5	3	3	4	3	3	4	3	2	2	1	1
99	4	3	4	4	4	4	4	3	4	3	4	4	4	4	4	4	2	2	1	1
100	4	4	5	4	4	5	5	3	4	4	4	4	4	4	4	3	2	2	1	1
101	4	5	4	5	4	5	4	3	4	4	3	3	3	2	2	3	1	2	1	1
102	5	5	5	4	5	4	5	5	5	5	5	3	5	5	5	5	2	3	2	1
103	5	5	5	4	4	5	5	5	5	5	5	5	5	5	5	5	2	2	2	1
105	4	3	4	3	4	4	4	4	4	4	4	4	4	3	4	3	2	2	1	2
